# Supplementary material for: Al-Doped SrMoO3 Perovskites as Promising Anode Materials in Solid Oxide Fuel Cells
Source: Materials (Basel). 2022 May 27;15(11):3819. doi: 10.3390/ma15113819 (PMC9181521; doi:10.3390/ma15113819)
Supplement: Supplementary file 1 [file materials-15-03819-s001.zip]

Archive with 1 entries (1 files):
- materials-1725516-supplementary.pdf
